# Supplementary material for: Impact of Dietary Patterns on Metabolic Syndrome in Young Adults: A Cross-Sectional Study
Source: Nutrients. 2024 Aug 29;16(17):2890. doi: 10.3390/nu16172890 (PMC11397102; doi:10.3390/nu16172890)
Supplement: Supplementary file 1 [file nutrients-16-02890-s001.zip]

Archive with 1 entries (1 files):
- nutrients-3111591-supplementary.pdf
